# Supplementary material for: Probing Internalization Effects and Biocompatibility of Ultrasmall Zirconium Metal-Organic Frameworks UiO-66 NP in U251 Glioblastoma Cancer Cells
Source: Nanomaterials (Basel). 2018 Oct 23;8(11):867. doi: 10.3390/nano8110867 (PMC6267206; doi:10.3390/nano8110867)
Supplement: Supplementary file 1 [file nanomaterials-08-00867-s001.zip]

Archive with 1 entries (1 files):
- nanomaterials-372179-supplementary.doc
